# Supplementary material for: Association between health behaviours and depression: findings from a national cross-sectional study in South Korea
Source: BMC Psychiatry. 2020 May 14;20:238. doi: 10.1186/s12888-020-02628-7 (PMC7227033; doi:10.1186/s12888-020-02628-7)
Supplement: Supplementary file 1 — Additional file 1: Table S1. The results of comparison of model selection statistics among a candidate models. Table S2. The results of subgroup analysis stratified by interesting variables*. Table S3. The results of subgroup analysis stratified by interesting variables. [file 12888_2020_2628_MOESM1_ESM.xlsx]

## Sheet: Supplement1
	Supplementary table 1. The results from comparison of model selection statistics among a candidate models
	Dependent Variable	Model	Model Classification	AIC	BIC	Additionally included Independent Variables in each model
	PHQ-9 (over 10 scores)	(A)	Health behaviour	59102.3	59122.9	Health behaviour
		(B)	Model (A) + Age + Gender	58355.7	58397	Age
						Gender
		(C)	Model (B) + socio-demographic variables	55685.8	55778.6	Marital status
						Region
						Educational level
						Household income
		(D)	Model (C) + health related variables	47313.4	47447.4	BMI
						The number of chronic diseases
						Perceived health status
						Perceived stress status
	Abbreviations: PHQ-9, Patient Health Questionnaires 9, AIC, Akaike’s Information Criterion, BIC, Bayesian Information Criterion, BMI, Body Mass Index

## Sheet: Supplement2
	Supplementary table 2. The results of subgroup analysis stratified by interesting variables*
	Variables		Depression
			Male					Female
			OR	95% CI				OR	95% CI
	Health behavioursa
	3 good behaviours		1					1
	2 good behaviours (Not high risk drinking, walking)		1.281	1.065	-	1.542		2.861	2.268	-	3.607
	2 good behaviours (No smoking, walking)		1.301	0.98	-	1.727		1.882	1.48	-	2.393
	2 good behaviours (Not high risk drinking, no smoking)		1.466	1.28	-	1.68		1.317	1.221	-	1.42
	1 good behaviour (No smoking)		1.406	1.098	-	1.801		1.722	1.393	-	2.13
	1 good behaviour (Walking)		1.546	1.221	-	1.959		3.084	2.054	-	4.632
	1 good behaviour (Not in high risk drinking)		1.629	1.393	-	1.904		2.308	1.92	-	2.775
	0 good behaviour		1.688	1.378	-	2.068		3.081	2.268	-	4.185
	*Adjusted by variables including age, marital status, region, household income, job, educational status, pack year, BMI, physical activity,
	the number of chronic diseases, perceived health status, and perceived stress.
	aThose classified as practising-health-behaviours group met all three conditions: not smoking, not belonging to high-risk drinking group
	and walking for 30 minutes over 5 days per week.

## Sheet: Supplement3
	Supplementary table 3. The results of subgroup analysis stratified by independent variables
	Variables	Depression
		Health behavioursa
		Yes	No				Yes	No
		Male					Female
		OR	OR	95% CI			OR	OR	95% CI
	Age (years)
	19-29	1	0.97	0.715	-	1.315	1	1.253	1.039	-	1.512
	30-39	1	1.746	1.148	-	2.656	1	1.15	0.913	-	1.449
	40-49	1	1.461	0.906	-	2.356	1	1.226	0.963	-	1.56
	50-59	1	1.516	1.025	-	2.242	1	1.397	1.143	-	1.707
	≥60	1	1.552	1.318	-	1.828	1	1.558	1.406	-	1.726
	Obesity Status (BMI)b
	Underweight & Normal range	1	1.547	1.3	-	1.841	1	1.516	1.377	-	1.669
	Overweight	1	1.25	0.967	-	1.616	1	1.191	1.005	-	1.411
	Obese	1	1.563	1.227	-	1.99	1	1.384	1.189	-	1.612
	The number of chronic diseasesc
	0	1	1.258	1.052	-	1.505	1	1.286	1.15	-	1.438
	1	1	1.549	1.215	-	1.973	1	1.493	1.285	-	1.736
	≥2	1	1.859	1.462	-	2.364	1	1.559	1.373	-	1.772
	Perceived health status
	Good	1	1.062	0.765	-	1.475	1	1.337	1.083	-	1.651
	Bad	1	1.555	1.361	-	1.777	1	1.427	1.32	-	1.544
	Perceived stress
	Much	1	1.578	1.346	-	1.849	1	1.328	1.216	-	1.451
	Less	1	1.342	1.103	-	1.633	1	1.63	1.43	-	1.859
	aThose classified as practising-health-behaviours group met all three conditions: not smoking(or 0 pack-year), not belonging to high-risk
	drinking group and walking for 30 minutes over 5 days per week.
	bBMI : Body mass index/obesity status defined by BMI based on the 2018 Clinical Practice Guidelines for Overweight and Obesity in
	Korea.
	cChronic disease was defined diagnosed diseases: hypertension, diabetes mellitus, hyperlipidemia and arthritis. The number of chronic
	diseasese is the sum of the number of diagnosed above diseases.
